# Supplementary material for: Endovascular and Open Surgical Repair of Intact Abdominal Aortic Aneurysms: Outcomes, Treatment Trends and Early Mortality Risk Factors in a Single-Centre Study over 18 Years
Source: J Clin Med. 2026 Feb 9;15(4):1353. doi: 10.3390/jcm15041353 (PMC12941369; doi:10.3390/jcm15041353)
Supplement: Supplementary file 1 [file jcm-15-01353-s001.zip]

Archive with 1 entries (1 files):
- jcm-3968536-supplementary.pdf
